# Supplementary material for: Cycles of light and dark co-ordinate reversible colony differentiation in Listeria monocytogenes
Source: Mol Microbiol. 2013 Jan 21;87(4):909–24. doi: 10.1111/mmi.12140 (PMC3610012; doi:10.1111/mmi.12140)
Supplement: Supplementary file 1 [file mmi0087-0909-sd1.zip]

Archive with 3 entries (2 files):
- mmi12140-sup-0001-si/
- mmi12140-sup-0001-si/mmi_12140_sm.pdf
- mmi12140-sup-0001-si/mmi_12140_sm_mS1.AVI
